# Supplementary material for: Combined Application of Aminoglycosides and Ascorbic Acid in the Elimination of Proteus mirabilis Rods Responsible for Causing Catheter-Associated Urinary Tract Infections (CAUTIs)—A Molecular Approach
Source: Int J Mol Sci. 2022 Oct 28;23(21):13069. doi: 10.3390/ijms232113069 (PMC9659235; doi:10.3390/ijms232113069)
Supplement: Supplementary file 1 [file ijms-23-13069-s001.zip]

Archive with 1 entries (1 files):
- ijms-1962623-supplementary.pdf
